# Supplementary material for: Mathematical basis for the assessment of antibiotic resistance and administrative counter-strategies
Source: PLoS One. 2020 Sep 3;15(9):e0238692. doi: 10.1371/journal.pone.0238692 (PMC7470328; doi:10.1371/journal.pone.0238692)
Supplement: S1 Data — (GZ) [file pone.0238692.s001.gz]

Archive with 3 entries (3 files):
- DiebnerEtAl_R-Code.rmd
- DiebnerEtAl_PathogenData.rds
- DiebnerEtAl_Data.rds
