# Supplementary material for: Mathematical basis for the assessment of antibiotic resistance and administrative counter-strategies
Source: PLoS One. 2020 Sep 3;15(9):e0238692. doi: 10.1371/journal.pone.0238692 (PMC7470328; doi:10.1371/journal.pone.0238692)
Supplement: S1 Data — (GZ) [file pone.0238692.s001.gz › DiebnerEtAl_R-Code.rmd]

---
output: word_document
editor_options: 
  chunk_output_type: console
---

Author: Hans H. Diebner, hans@diebner.de, 2019

```{r resistenz, echo=FALSE}
require(ggplot2)
require(cowplot)
require(doBy)
require(RColorBrewer)

# load the data
daten<-readRDS("DiebnerEtAl_Data.rds")
erreger<-readRDS("DiebnerEtAl_PathogenData.rds")

######################################################################################################################
# Für jedes Quartal wird jetzt zunächst eine normierte Zielgröße berechnet, die analog zu einem Anteil zu handhaben ist
######################################################################################################################
### Summe des Gesamtverbrauchs zu jedem Zeitpunkt ###
SummeDDDbyZeit <- summaryBy(DDD ~ Zeit, data = subset(daten), FUN = function(x) { c(summe = sum(x,na.rm = TRUE)) } )
### Summe des Verbrauchs pro ABIO zu jedem Zeitpunkt ###
SummeDDDbyZeitUndABIO <- summaryBy(DDD ~ Zeit+ABIO_Gruppe, data = subset(daten), FUN = function(x) { c(summe = sum(x,na.rm = TRUE)) } )
### Den Verbrauch zu jedem Zeitpunkt auf die Summe normieren, d.h. analog zu einem Anteil umwandeln
### Erst für den Gesamtmittelwert
l<-length(daten[,1])
for(i in 1:l){
  daten$DDDp[i]<-daten$DDD[i]/SummeDDDbyZeit$DDD.summe[SummeDDDbyZeit$Zeit==daten$Zeit[i]]
}
### Und jetzt nach ABIO stratifiziert
l<-length(SummeDDDbyZeitUndABIO[,1])
for(i in 1:l){
  SummeDDDbyZeitUndABIO$DDDp[i]<-SummeDDDbyZeitUndABIO$DDD.summe[i]/SummeDDDbyZeit$DDD.summe[SummeDDDbyZeit$Zeit==SummeDDDbyZeitUndABIO$Zeit[i]]
}
SummeDDDbyZeitUndABIO<-renameCol(SummeDDDbyZeitUndABIO,"DDD.summe","DDD")

###########################################################
#### Es werden einige Summary-Dateien erzeugt #############
###########################################################

#### Wie ändert sich DDD im Mittel über die Zeit?
DDDByZeit <- summaryBy(DDD ~ Zeit, data = SummeDDDbyZeitUndABIO, FUN = function(x) { c(m = mean(x), s = sd(x)) } )

#### Wie ändert sich DDD im Mittel über die Zeit, und zwar nach ABIO stratifiziert?
#### Das entspricht der Summen-Datei, denn es gibt ja nichts mehr zu mitteln
DDDByABIO <- SummeDDDbyZeitUndABIO

############################################################################################
# Plotten
############################################################################################

##### Variationskoeffizienten ##############
if(TRUE){
par(mfrow = c(1, 2))
main<-"mean consumption averaged over antibiotic groups"
xlab<-"time [calendar years of observation]"
with(DDDByZeit, plot(DDD.m~Zeit, type="l", main=main, cex.main=1, xlab=xlab))
title("a)", adj=0, cex.main=1)
main="coefficient of variation"
with(DDDByZeit, plot(DDD.s/DDD.m~Zeit, type="l", main=main, cex.main=1, xlab=xlab))
title("b)", adj=0, cex.main=1)
}
###### Jetzt alle Antibiotika-Gruppen ##############################
SummeDDDbyZeitUndABIO$ABIO_Gruppe<-factor(SummeDDDbyZeitUndABIO$ABIO_Gruppe)
lab<-levels(SummeDDDbyZeitUndABIO$ABIO_Gruppe)

g1a<-ggplot(SummeDDDbyZeitUndABIO, aes(Zeit, DDD, color=ABIO_Gruppe)) + geom_line()  + theme_bw() + 
  geom_point(size=2) + scale_color_manual(name = "Antibiotic group", labels = lab, 
  values=c("#000000", "#666666", "#AAAAAA","#CC33CC", "#FF0000", "#990000","#FFFF00", "#999900", "#00FFFF","#0000FF", "#00FF00", "#FF00FF")) + 
  theme(legend.position="bottom") + guides(colour = guide_legend(nrow = 4))
g1a
legend <- get_legend(g1a)
g1a <- g1a + theme(legend.position="none") + ggtitle("a) DDD per antibiotic group") + xlab("Time [Calendar Years]") + ylab("DDD")
g1a

g1c<-ggplot(SummeDDDbyZeitUndABIO, aes(Zeit, DDDp, color=ABIO_Gruppe)) + geom_line()  + theme_bw() + geom_point(size=2) # + geom_errorbar(aes(ymin=len-ci, ymax=len+ci), colour="black", width=.1, position=pd) 
g1c <- g1c + theme(legend.position="none") + ggtitle("b) Proportions of DDD per antibotic group") + xlab("Time [Calendar Years]") + ylab("ddd") + scale_color_manual(name = "Antibiotic group", labels = lab, values=c("#000000", "#666666", "#AAAAAA","#CC33CC", "#FF0000", "#990000","#FFFF00", "#999900", "#00FFFF","#0000FF", "#00FF00", "#FF00FF"))
g1c

g1d<-ggplot(DDDByZeit, aes(Zeit, DDD.m)) + geom_line()  + theme_bw() + geom_point(size=2) + xlab("Time [Calendar Years]") + ylab("Mean(DDD)") + ggtitle("c) Mean DDD")

g1e<-ggplot(DDDByZeit, aes(Zeit, DDD.s/DDD.m)) + geom_line()  + theme_bw() + geom_point(size=2) + xlab("Time [Calendar Years]") + ylab("V(DDD)") + ggtitle("c) Coefficient of variation")

cairo_pdf("Fig1.pdf", width = 9, height = 7)
ggdraw(plot_grid(plot_grid(g1a, g1c, ncol=2), legend, plot_grid(g1d, g1e, ncol=2), ncol=1, rel_heights = c(1,0.35,1)))
dev.off()

############### Diversitätsmasse ###################################
if(TRUE){
cairo_pdf("Fig5.pdf", width = 12, height = 9)
par(mfrow = c(2, 2), mar=c(5, 4.5, 4, 2) + 0.1)
a <- 0
col=2
datenByH <- summaryBy(DDDp ~ Zeit, data = DDDByABIO, FUN = function(x) { c(H = log(sum(x^a))/(1-a)) } )
plot((datenByH$DDDp.H)~datenByH$Zeit, type="l", col=col, ylim=c(0.9,2.5), ylab=expression(R[a]), xlab="Time [Calendar Years]")
title(substitute(paste("a) Renyi entropies ", R[a])), adj=0)
# title(substitute(paste("bzgl. Antibiotika-Gruppen")),line=1.5)
# title(substitute(paste("a)")),adj=0)
for(a in c(0.5,0.99,1.5,2,3,100)){
  col=col+1
  datenByH <- summaryBy(DDDp ~ Zeit, data = DDDByABIO, FUN = function(x) { c(H = log(sum(x^a))/(1-a)) } )
  lines((datenByH$DDDp.H)~datenByH$Zeit, type="l", col=col)
}
legend("bottomright", legend=c("a=0","a=0.5","a=0.99","a=1.5","a=2","a=3","a=100"), lt=1, col=c(2:8), cex=0.8, bg = "transparent")

a <- 0
col=2
datenByH <- summaryBy(DDDp ~ Zeit, data = DDDByABIO, FUN = function(x) { c(H = log(sum(x^a))/(1-a)) } )
plot(exp(datenByH$DDDp.H)~datenByH$Zeit, type="l", col=col, ylim=c(2,12), ylab=expression(D[a]), xlab="Time [Calendar Years]")
title(substitute(paste("b) Diversities ", D[a],"=",e^R[a])), adj=0)
# title(substitute(paste("bzgl. Antibiotika-Gruppen")),line=1.5)
# title(substitute(paste("b)")),adj=0)
for(a in c(0.5,0.99,1.5,2,3,100)){
  col=col+1
  datenByH <- summaryBy(DDDp ~ Zeit, data = DDDByABIO, FUN = function(x) { c(H = log(sum(x^a))/(1-a)) } )
  lines(exp(datenByH$DDDp.H)~datenByH$Zeit, type="l", col=col, ylim=c(0.75,2.5))
}
legend("bottomright", legend=c("a=0","a=0.5","a=0.99","a=1.5","a=2","a=3","a=100"), lt=1, col=c(2:8), cex=0.8, bg = "transparent")

# Inverser Simpson entspricht N_2
# datenByIS <- summaryBy(DDDp ~ Zeit, data = DDDByABIO, FUN = function(x) { c(IS = 1/(sum(x^2))) } )
# plot((datenByIS$DDDp.IS)~datenByIS$Zeit, type="l", col=1, ylim=c(2,12), ylab=expression(D[2]), xlab="Zeit")
# title(substitute(paste("Inverser Simpson-Index ", D[2])),line=2.8)
# title(substitute(paste("bzgl. Antibiotika-Gruppen")),line=1.5)
# title("c)",line=2,adj=0)

datenByGS <- summaryBy(DDDp ~ Zeit, data = DDDByABIO, FUN = function(x) { c(GS = 1- (sum(x^2))) } )
plot((datenByGS$DDDp.GS)~datenByGS$Zeit, type="l", col=1, ylab="GS", xlab="Time [Calendar Years]")
title(substitute(paste("c) Gini-Simpson diversity GS")), adj=0)
# title(substitute(paste("bzgl. Antibiotika-Gruppen")),line=1.5)
# title(substitute(paste("c)")),adj=0)

# l<-length(levels(DDDByABIO$ABIO_Gruppe))
# datenByP <- summaryBy(DDDp ~ Zeit, data = DDDByABIO, FUN = function(x) { c(P = 1 - l/(2*(l-1))*(sum(abs(1/l-x)))) } )
# plot((datenByP$DDDp.P)~datenByP$Zeit, type="l", col=1, main="Heterogenitäts-Index HI\nbzgl. Antibiotika-Gruppen", ylab="HI", xlab="Zeit")
# title("e)", adj=0)

Gini <- function(x){
  l=length(x)
  s=0
  for(i in 1:l){
    for(j in 1:l){
      s=s+abs(x[i]-x[j])
    }
  }
  c(1-s/(2*(l-1)))
}
datenByG <- summaryBy(DDDp ~ Zeit, data = DDDByABIO, FUN = Gini)
plot((datenByG$DDDp.Gini)~datenByG$Zeit, type="l", col=1, ylab="G", xlab="Time [Calendar Years]")
title(substitute(paste("d) Gini coefficient G")), adj=0)
# title(substitute(paste("bzgl. Antibiotika-Gruppen")),line=1.5)
# title(substitute(paste("d)")),adj=0)
dev.off()
}


if(TRUE){
cairo_pdf("Fig6.pdf", width = 10, height = 6)
par(mfrow = c(2, 3), mar=c(5, 5, 4.2, 2) + 0.1)
l<-length(levels(DDDByABIO$ABIO_Gruppe))
datenByP <- summaryBy(DDDp ~ Zeit, data = DDDByABIO, FUN = function(x) { c(P = 1 - l/(2*(l-1))*(sum(abs(1/l-x)))) } )
plot((datenByP$DDDp.P)~datenByP$Zeit, type="l", col=1, ylab="HI", xlab="Time [Calendar Years]", ylim=c(0.6,1))
# title(substitute(paste("Heterogenitäts-Index HI")), line=2.8)
# title(substitute(paste("bzgl. Antibiotika-Gruppen")),line=1.5)
title(substitute(paste("a) Heterogeneity HI")), adj=0, cex.main=1.2)

l<-length(levels(DDDByABIO$ABIO_Gruppe))
firstelement <- DDDByABIO$DDDp[1:12]
datenByP <- summaryBy(DDDp ~ Zeit, data = DDDByABIO, FUN = function(x) { c(P = 1 - l/(2*(l-1))*(sum(abs(firstelement-x)))) } )
plot((datenByP$DDDp.P)~datenByP$Zeit, type="l", col=1, ylab=expression(paste(SI[0])), xlab="Time [Calendar Years]", ylim=c(0.6,1))
title(substitute(paste("b) Similarity index ",SI[0])), adj=0, cex.main=1.2)
# title(substitute(paste("bzgl. erstem Zeitpunkt und")),line=2.3)
# title(substitute(paste("bzgl. Antibiotika-Gruppen")),line=1)
# title(substitute(paste("b)")),line=2.3,adj=0)

l<-length(levels(DDDByABIO$ABIO_Gruppe))
dim(DDDByABIO)
DDDByABIO$DDDpDelta <- DDDByABIO$DDDp
DDDByABIO$DDDpDelta[1:12] <- 0
for(i in 13:300){
  DDDByABIO$DDDpDelta[i] <- DDDByABIO$DDDp[i] - DDDByABIO$DDDp[i-12]
}
datenByP <- summaryBy(DDDpDelta ~ Zeit, data = DDDByABIO, FUN = function(x) { c(P = 1 - l/(2*(l-1))*(sum(abs(x)))) } )
ss<-subset(datenByP,datenByP$Zeit>2012)
plot(ss$DDDpDelta.P ~ ss$Zeit, type="l", col=1, ylab=expression(paste(SI[Delta])), xlab="Time [Calendar Years]", xlim=c(2012,2018), ylim=c(0.6,1))
title(substitute(paste("c) Similarity index ",SI[Delta])), adj=0, cex.main=1.2)
# title(substitute(paste("bzgl. vorherigem Quartal und")),line=2.3)
# title(substitute(paste("bzgl. Antibiotika-Gruppen")),line=1)
# title(substitute(paste("c)")),line=2.3,adj=0)

l<-length(levels(DDDByABIO$ABIO_Gruppe))
firstelement <- DDDByABIO$DDDp[1:12]
datenByKL <- summaryBy(DDDp ~ Zeit, data = DDDByABIO, FUN = function(x) { c(KL =1-1/(2*log(2))*( sum(1/l*log((1/l+1)/(x+1)))+sum(x*log((x+1)/(1/l+1))) ) )} )
plot((datenByKL$DDDp.KL)~datenByKL$Zeit, type="l", col=1, ylab=expression(paste(KL)), xlab="Time [Calendar Years]", ylim=c(0.6,1))
title(substitute(paste("d) Kullback-Leibler heterogeneity KL")), adj=0, cex.main=1.2)
# title(substitute(paste("bzgl. Antibiotika-Gruppen")),line=1.5)
# title(substitute(paste("d)")),adj=0)

l<-length(levels(DDDByABIO$ABIO_Gruppe))
firstelement <- DDDByABIO$DDDp[1:12]
datenByKL <- summaryBy(DDDp ~ Zeit, data = DDDByABIO, FUN = function(x) { c(KL =1-1/(2*log(2))*( sum(firstelement*log((firstelement+1)/(x+1)))+sum(x*log((x+1)/(firstelement+1))) )) } )
plot((datenByKL$DDDp.KL)~datenByKL$Zeit, type="l", col=1, ylab=expression(paste(KL[0])), xlab="Time [Calendar Years]", ylim=c(0.6,1))
title(substitute(paste("e) Kullback-Leibler difference ",KL[0])), adj=0, cex.main=1.2)
# title(substitute(paste("bzgl. erster Beobachtung und")),line=2.3)
# title(substitute(paste("bzgl. Antibiotika-Gruppen")),line=1)
# title(substitute(paste("e)")),line=2.3,adj=0)

l<-length(levels(DDDByABIO$ABIO_Gruppe))
dim(DDDByABIO)
DDDByABIO$DDDpDelta <- DDDByABIO$DDDp
DDDByABIO$DDDpDelta[1:12] <- 0
for(i in 13:300){
  DDDByABIO$DDDpDelta[i] <- DDDByABIO$DDDp[i]*log((DDDByABIO$DDDp[i]+1)/(DDDByABIO$DDDp[i-12]+1)) + DDDByABIO$DDDp[i-12]*log((DDDByABIO$DDDp[i-12]+1)/(DDDByABIO$DDDp[i]+1))
}
datenByKL <- summaryBy(DDDpDelta ~ Zeit, data = DDDByABIO, FUN = function(x) { c(KL = 1-1/(2*log(2))*sum(x)) } )
ss<-subset(datenByKL,datenByKL$Zeit>2012)
plot(ss$DDDpDelta.KL~ss$Zeit, type="l", col=1, main="", ylab=expression(KL[Delta]), xlab="Time [Calendar Years]", xlim=c(2012,2018), ylim=c(0.6,1))
title(substitute(paste("f) Kullback-Leibler difference ",KL[Delta])), adj=0, cex.main=1.2)
# title(substitute(paste("bzgl. vorherigem Quartal und")),line=2.3)
# title(substitute(paste("bzgl. Antibiotika-Gruppen")),line=1)
# title(substitute(paste("f)")),line=2.3,adj=0)

dev.off()
}


######################################################################################################################
#### Alles für die Wirkstoffe ###########
######################################################################################################################
######################################################################################################################
# Für jedes Quartal wird jetzt zunächst eine normierte Zielgröße berechnet, die analog zu einem Anteil zu handhaben ist
######################################################################################################################
### Summe des Gesamtverbrauchs zu jedem Zeitpunkt ###
SummeDDDbyZeit <- summaryBy(DDD ~ Zeit, data = subset(daten), FUN = function(x) { c(summe = sum(x,na.rm = TRUE)) } )
### Summe des Verbrauchs pro ABIO zu jedem Zeitpunkt ###
SummeDDDbyZeitUndWirk <- summaryBy(DDD ~ Zeit+Wirk_Name, data = subset(daten), FUN = function(x) { c(summe = sum(x,na.rm = TRUE)) } )
### Den Verbrauch zu jedem Zeitpunkt auf die Summe normieren, d.h. analog zu einem Anteil umwandeln
l<-length(SummeDDDbyZeitUndWirk[,1])
for(i in 1:l){
  SummeDDDbyZeitUndWirk$DDDp[i]<-SummeDDDbyZeitUndWirk$DDD.summe[i]/SummeDDDbyZeit$DDD.summe[SummeDDDbyZeit$Zeit==SummeDDDbyZeitUndWirk$Zeit[i]]
}
SummeDDDbyZeitUndWirk<-renameCol(SummeDDDbyZeitUndWirk,"DDD.summe","DDD")

###########################################################
# Es werden einige Summary-Dateien erzeugt
###########################################################
#### Wie ändert sich DDD im Mittel über die Zeit?
DDDByZeit <- summaryBy(DDD ~ Zeit, data = SummeDDDbyZeitUndWirk, FUN = function(x) { c(m = mean(x), s = sd(x)) } )

#### Wie ändert sich DDD im Mittel über die Zeit, und zwar nach Wirkstoff stratifiziert?
#### Das entspricht der Summen-Datei, denn es gibt ja nichts mehr zu mitteln
DDDByWirk <- SummeDDDbyZeitUndWirk

summary(DDDByWirk, maxsum = 300) # Es gibt viele Wirkstoffe, die nie vorkommen
DDDByWirk$Wirk_Name<-factor(DDDByWirk$Wirk_Name) # Relevel, um die Nullen zu beseitigen
summary(DDDByWirk, maxsum = 49) # 49 Wirkstoffe kommen wirklich vor, aber Ceftolozan + Tazobactam nicht zum Zeitpunkt 17.25
### Der fehlende Zeitpunkt wird mit Null aufgefüllt
DDDByWirk[DDDByWirk$Wirk_Name=="ceftolozane + tazobactam",]
DDDByWirk[DDDByWirk$Zeit==2017 & DDDByWirk$Wirk_Name=="ceftolozane + tazobactam",]
DDDByWirk[DDDByWirk$Zeit==2017.25 & DDDByWirk$Wirk_Name=="ceftobiprole",]
d1<-DDDByWirk[1:1046,]
d2<-DDDByWirk[1046,]
d2$Wirk_Name="ceftolozane + tazobactam"
d3<-DDDByWirk[1047:dim(DDDByWirk)[1],]
DDDByWirk<-rbind(d1,d2,d3)
summary(DDDByWirk, maxsum = 300) # So, jetzt ist alles ok


SummeDDDbyZeitUndWirk$Wirk_Name<-factor(SummeDDDbyZeitUndWirk$Wirk_Name)
n<-levels(SummeDDDbyZeitUndWirk$Wirk_Name)
subset(SummeDDDbyZeitUndWirk,DDD>10000)
with(subset(SummeDDDbyZeitUndWirk,Wirk_Name=="amoxicillin + clavulanic acid"),plot(DDD~Zeit, type="l"))

lab<-levels(SummeDDDbyZeitUndWirk$Wirk_Name)
getPalette = colorRampPalette(brewer.pal(9, "Set1"))
getPalette = colorRampPalette(c("black", "blue", "green", "red", "yellow", "cyan", "magenta"), bias=1)
g1a<-ggplot(SummeDDDbyZeitUndWirk, aes(Zeit, DDD, color=factor(Wirk_Name))) + geom_line()  + theme_bw() + geom_point(size=2) + theme(legend.text=element_text(size=rel(0.6)), legend.title=element_text(size=rel(1))) + guides(color=guide_legend(ncol=3, title="Active agent")) + scale_color_manual(name = "Active agent", labels = lab, values = getPalette(49))
legend <- get_legend(g1a)
g1a <- g1a + theme(legend.position="none") + ggtitle("a) DDD per active agent group") + xlab("Time [Calendar Years]") + ylab("DDD")
g1a

g1d<-ggplot(DDDByZeit, aes(Zeit, DDD.m)) + geom_line()  + theme_bw() + geom_point(size=2) + xlab("Time [Calendar Years]") + ylab("Mean(DDD)") + ggtitle("b) Mean DDD")

g1e<-ggplot(DDDByZeit, aes(Zeit, DDD.s/DDD.m)) + geom_line()  + theme_bw() + geom_point(size=2) + xlab("Time [Calendar Years]") + ylab("V(DDD)") + ggtitle("c) Coefficient of variation")

cairo_pdf("Fig2.pdf", width = 12, height = 9)
ggdraw(plot_grid(plot_grid(g1a, legend, ncol=2), plot_grid( g1d, g1e, ncol=2), ncol=1, rel_heights = c(1,1)))
dev.off()

########### Diversitätsmasse ###########################################################

if(TRUE){
cairo_pdf("Fig7.pdf", width = 12, height = 9)
par(mfrow = c(2, 2), mar=c(5, 5, 4.2, 2) + 0.1)
a <- 0
col=2
datenByH <- summaryBy(DDDp ~ Zeit, data = DDDByWirk, FUN = function(x) { c(H = log(sum(x^a))/(1-a)) } )
plot((datenByH$DDDp.H)~datenByH$Zeit, type="l", col=col, ylim=c(0.75,4), ylab=expression(R[a]), xlab="Time [Calendar Years]")
title(substitute(paste("a) Renyi entropies ", R[a])), adj=0)
# title(substitute(paste("bzgl. Wirkstoffen")),line=1.5)
# title(substitute(paste("a)")),adj=0)
for(a in c(0.5,0.99,1.5,2,3,100)){
  col=col+1
  datenByH <- summaryBy(DDDp ~ Zeit, data = DDDByWirk, FUN = function(x) { c(H = log(sum(x^a))/(1-a)) } )
  lines((datenByH$DDDp.H)~datenByH$Zeit, type="l", col=col)
}
legend("bottomright", legend=c("a=0","a=0.5","a=0.99","a=1.5","a=2","a=3","a=100"), lt=1, col=c(2:8), cex=0.8, bg="transparent")

a <- 0
col=2
datenByH <- summaryBy(DDDp ~ Zeit, data = DDDByWirk, FUN = function(x) { c(H = log(sum(x^a))/(1-a)) } )
plot(exp(datenByH$DDDp.H)~datenByH$Zeit, type="l", col=col, ylim=c(0.75,50), ylab=expression(D[a]), xlab="Time [Calendar Years]")
title(substitute(paste("b) Diversities ", D[a],"=",e^R[a])), adj=0)
# title(substitute(paste("bzgl. Wirkstoffen")),line=1.5)
# title(substitute(paste("b)")),adj=0)
for(a in c(0.5,0.99,1.5,2,3,100)){
  col=col+1
  datenByH <- summaryBy(DDDp ~ Zeit, data = DDDByWirk, FUN = function(x) { c(H = log(sum(x^a))/(1-a)) } )
  lines(exp(datenByH$DDDp.H)~datenByH$Zeit, type="l", col=col)
}
legend(x=2018, y=45, xjust=1, legend=c("a=0","a=0.5","a=0.99","a=1.5","a=2","a=3","a=100"), lt=1, col=c(2:8), cex=0.8, bg="transparent")

# IS entspricht Hill N_2, kann daher weggelassen werden:
# datenByIS <- summaryBy(DDDp ~ Zeit, data = DDDByWirk, FUN = function(x) { c(IS = 1/(sum(x^2))) } )
# plot((datenByIS$DDDp.IS)~datenByIS$Zeit, type="l", col=1, ylim=c(0,50), ylab=expression(D[2]), xlab="Zeit")
# title(substitute(paste("Inverser Simpson-Index ", D[2])),line=2.8)
# title(substitute(paste("bzgl. Wirkstoffen")),line=1.5)
# title("c)",line=2,adj=0)

datenByGS <- summaryBy(DDDp ~ Zeit, data = DDDByWirk, FUN = function(x) { c(GS = 1- (sum(x^2))) } )
plot((datenByGS$DDDp.GS)~datenByGS$Zeit, type="l", col=1, ylab="GS", xlab="Time [Calendar Years]")
title(substitute(paste("c) Gini-Simpson diversity GS")), adj=0)
# title(substitute(paste("bzgl. Wirkstoffen")),line=1.5)
# title(substitute(paste("c)")),adj=0)

Gini <- function(x){
  l=length(x)
  s=0
  for(i in 1:l){
    for(j in 1:l){
      s=s+abs(x[i]-x[j])
    }
  }
  c(1-s/(2*(l-1)))
}

datenByG <- summaryBy(DDDp ~ Zeit, data = DDDByWirk, FUN = Gini)
plot((datenByG$DDDp.Gini)~datenByG$Zeit, type="l", col=1, ylab="G", xlab="Time [Calendar Years]")
title(substitute(paste("d) Gini coefficient G")), adj=0)
# title(substitute(paste("bzgl. Wirkstoffen")),line=1.5)
# title(substitute(paste("d)")),adj=0)

dev.off()
}

if(TRUE){
cairo_pdf("Fig8.pdf", width = 12, height = 4.5)
par(mfrow = c(1, 3), mar=c(5, 5, 4.2, 2) + 0.1)

l<-length(levels(DDDByWirk$Wirk_Name))

datenByP <- summaryBy(DDDp ~ Zeit, data = DDDByWirk, FUN = function(x) { c(P = 1 - l/(2*(l-1))*(sum(abs(1/l-x)))) } )
plot((datenByP$DDDp.P)~datenByP$Zeit, type="l", col=1, ylab="HI", xlab="Time [Calendar Years]", ylim=c(0.35,1))
title(substitute(paste("a) Heterogeneity index HI")), adj=0)

l<-length(levels(DDDByWirk$Wirk_Name))
firstelement <- DDDByWirk$DDDp[1:49]
datenByP <- summaryBy(DDDp ~ Zeit, data = DDDByWirk, FUN = function(x) { c(P = 1 - l/(2*(l-1))*(sum(abs(firstelement-x)))) } )
plot(datenByP$DDDp.P~datenByP$Zeit, type="l", col=1, ylab=expression(SI[0]), xlab="Time [Calendar Years]", ylim=c(0.35,1))
title(substitute(paste("b) Similarity index ",SI[0])), adj=0)

l<-length(levels(DDDByWirk$Wirk_Name))
dim(DDDByWirk)
DDDByWirk$DDDpDelta <- DDDByWirk$DDDp
DDDByWirk$DDDpDelta[1:49] <- 0
for(i in 50:1225){
  DDDByWirk$DDDpDelta[i] <- DDDByWirk$DDDp[i] - DDDByWirk$DDDp[i-49]
}
datenByP <- summaryBy(DDDpDelta ~ Zeit, data = DDDByWirk, FUN = function(x) { c(P = 1 - l/(2*(l-1))*(sum(abs(x)))) } )
ss<-subset(datenByP,Zeit>2012)
plot(ss$DDDpDelta.P~ss$Zeit, type="l", col=1, ylab=expression(SI[Delta]), xlab="Time [Calendar Years]", xlim=c(2012,2018), ylim=c(0.35,1))
title(substitute(paste("c) Similarity index ",SI[Delta])), adj=0)
dev.off()
}


######################################################################################################################
########## Die Abteilungsfunktion kommt noch dazu
######################################################################################################################

### Summe des Verbrauchs pro ABIO und pro Func zu jedem Zeitpunkt ###
SummeDDDbyZeitUndABIOUndFunc <- summaryBy(DDD ~ Zeit + ABIO_Gruppe+FUNC_Code, data = daten, FUN = function(x) { c(summe = sum(x,na.rm = TRUE)) } )
SummeDDDbyZeitUndABIOUndFunc<-renameCol(SummeDDDbyZeitUndABIOUndFunc,"DDD.summe","DDD")

### Über Func aufsummieren ###
SummeDDDbyZeitUndFunc <- summaryBy(DDD ~ Zeit + FUNC_Code, data = SummeDDDbyZeitUndABIOUndFunc, FUN = function(x) { c(summe = sum(x,na.rm = TRUE)) } )

### Den Verbrauch zu jedem Zeitpunkt auf die Summe normieren, d.h. analog zu einem Anteil umwandeln
l<-length(SummeDDDbyZeitUndABIOUndFunc[,1])
for(i in 1:l){
  SummeDDDbyZeitUndABIOUndFunc$DDDp[i]<-SummeDDDbyZeitUndABIOUndFunc$DDD[i]/SummeDDDbyZeitUndFunc$DDD.summe[SummeDDDbyZeitUndFunc$Zeit==SummeDDDbyZeitUndABIOUndFunc$Zeit[i] & SummeDDDbyZeitUndFunc$FUNC_Code==SummeDDDbyZeitUndABIOUndFunc$FUNC_Code[i]]
}

###########################################################
# Es werden einige Summary-Dateien erzeugt
###########################################################
#### Wie ändert sich DDD im Mittel über die Zeit?
DDDByZeitUndFunc <- summaryBy(DDD ~ Zeit + FUNC_Code, data = SummeDDDbyZeitUndABIOUndFunc, FUN = function(x) { c(m = mean(x), s = sd(x)) } )

#### Wie ändert sich DDD im Mittel über die Zeit, und zwar nach ABIO und Func stratifiziert?
#### Das entspricht der Summen-Datei, denn es gibt ja nichts mehr zu mitteln
DDDByABIOUndFunc <- SummeDDDbyZeitUndABIOUndFunc

summary(subset(DDDByABIOUndFunc,FUNC_Code=="1"),maxsum = 200 ) # Es fehlt die vierte Gruppe
summary(subset(DDDByABIOUndFunc,FUNC_Code=="2"),maxsum = 200 )
summary(subset(DDDByABIOUndFunc,FUNC_Code=="11"),maxsum = 200 ) # Es fehlt die erste, vierte, sechste und siebte Gruppe

############################################################################################
# Plotten
############################################################################################
###### Erst mal nur die Cephalosporine als Beispiele ##########
levels(DDDByABIOUndFunc$ABIO_Gruppe)
if(TRUE){
cairo_pdf("Fig4.pdf", width = 12, height = 5)
par(mfrow = c(1, 2))
s<-subset(DDDByZeitUndFunc,FUNC_Code=="1")
summary(s,maxsum = 12)
with(subset(DDDByZeitUndFunc,FUNC_Code=="1"), plot(DDD.m~Zeit, type="l", ylim=c(0,4000), ylab="Mean(DDD)", xlab="Time [Calendar Years]", main="Mean DDD per functional unit", col=2, cex.main=1, lwd=2))
with(subset(DDDByZeitUndFunc,FUNC_Code=="2"), lines(DDD.m~Zeit, col=3, lwd=2))
with(subset(DDDByZeitUndFunc,FUNC_Code=="11"), lines(DDD.m~Zeit, col=4, lwd=2))
legend("right", c("unit 1","unit 2","unit 3"), col=c(2,3,4), lty=1, lwd=2)
title("a)", adj=0, cex.main=1)

with(subset(DDDByZeitUndFunc,FUNC_Code=="1"), plot(DDD.s/DDD.m~Zeit, type="l", col=2, ylim=c(0.5,2.5), ylab="V(DDD)", xlab="Time [Calendar Years]", main="Coefficient of variation per functional unit", cex.main=1, lwd=2))
with(subset(DDDByZeitUndFunc,FUNC_Code=="2"), lines(DDD.s/DDD.m~Zeit, type="l", col=3, lwd=2))
with(subset(DDDByZeitUndFunc,FUNC_Code=="11"), lines(DDD.s/DDD.m~Zeit, type="l", col=4, lwd=2))
legend("right", c("unit 1","unit 2","unit 3"), col=c(2,3,4), lty=1, lwd=2)
title("b)", adj=0, cex.main=1)

dev.off()
}
###################################################################################################################

lab<-levels(SummeDDDbyZeitUndABIOUndFunc$ABIO_Gruppe)
#lab[10]<-"Other"
g1a<-ggplot(subset(SummeDDDbyZeitUndABIOUndFunc,FUNC_Code=="2"), aes(Zeit, DDD, color=ABIO_Gruppe)) + geom_line()  + theme_bw() + geom_point(size=2) 
# + geom_errorbar(aes(ymin=DDD.m-DDD.s, ymax=DDD.m+DDD.s), colour="black", width=.1, position=pd)
g1a <- g1a + guides(color=guide_legend(title="Antibiotic group")) + scale_color_manual(labels = lab, values=c("#000000", "#666666", "#AAAAAA","#CC33CC", "#FF0000", "#990000","#FFFF00", "#999900", "#00FFFF","#0000FF", "#00FF00", "#FF00FF"))
legend <- get_legend(g1a)
g1a <- g1a + theme(legend.position="none") + ggtitle("b) DDD per antibiotic group for unit 2") + xlab("Time [Calendar Years]") + ylab("DDD") # + ylim(0,16500)
g1a

###### in der Func=1 fehlen die 4.Gen-Cephalosporine ########
g1a1<-ggplot(subset(SummeDDDbyZeitUndABIOUndFunc, FUNC_Code=="1"), aes(Zeit, DDD, color=ABIO_Gruppe)) + geom_line()  + theme_bw() + geom_point(size=2) + theme(legend.position="none") + ggtitle("a) DDD per antibiotic group for unit 1") + xlab("Time [Calendar Years]") + ylab("DDD") # + ylim(0,16500)
g1a1 <- g1a1 + scale_color_manual(labels = lab, values=c("#000000", "#666666", "#AAAAAA", "#FF0000", "#990000","#FFFF00", "#999900", "#00FFFF","#0000FF", "#00FF00", "#FF00FF"))
g1a1

###### in der Func=1 fehlen die 1.Gen-Cephalosporine (1) ########
###### in der Func=1 fehlen die 4.Gen-Cephalosporine (4) ########
###### in der Func=1 fehlen die BSP (6) ########
###### in der Func=1 fehlen die Carapeneme (7) ########
g1a2<-ggplot(subset(SummeDDDbyZeitUndABIOUndFunc,FUNC_Code=="11"), aes(Zeit, DDD, color=ABIO_Gruppe)) + geom_line()  + theme_bw() + geom_point(size=2) +  ggtitle("c) DDD per antibiotic group for unit 3") + xlab("Time [Calendar Years]") + ylab("DDD") + scale_color_manual(labels = lab, values=c("#666666", "#AAAAAA", "#FF0000", "#999900", "#00FFFF","#0000FF", "#00FF00", "#FF00FF")) + theme(legend.position="none") # + ylim(0,16500)
g1a2
cairo_pdf("Fig3.pdf", width = 12, height = 8)
ggdraw(plot_grid(g1a1,g1a,g1a2,legend, ncol=2))
dev.off()

##########################################################################################################################

if(TRUE){
cairo_pdf("Fig9.pdf", width = 12, height = 9)
par(mfrow = c(2, 2), mar=c(5, 5, 4.2, 2) + 0.1)
a <- 0
col=2
datenByH1 <- summaryBy(DDDp ~ Zeit, data = subset(DDDByABIOUndFunc,FUNC_Code=="1"), FUN = function(x) { c(H = log(sum(x^a))/(1-a)) } )
plot(exp(datenByH1$DDDp.H)~datenByH1$Zeit, type="l", col=col, ylim=c(1,12), ylab=expression(D[a]), xlab="Time [Calendar Years]")
title(substitute(paste("a) Diversities ", D[a],"=",e^R[a]," for unit 1")), adj=0)
# title(substitute(paste("bzgl. Antibiotikagruppen für Func=1")),line=1.5)
# title(substitute(paste("a)")),line=2,adj=0)
for(a in c(0.5,0.99,1.5,2,3,100)){
  col=col+1
  datenByH1 <- summaryBy(DDDp ~ Zeit, data = subset(DDDByABIOUndFunc,FUNC_Code=="1"), FUN = function(x) { c(H = log(sum(x^a))/(1-a)) } )
  lines(exp(datenByH1$DDDp.H)~datenByH1$Zeit, type="l", col=col, ylim=c(0.75,2.5))
}
legend("bottomleft", legend=c("a=0","a=0.5","a=0.99","a=1.5","a=2","a=3","a=100"), lt=1, col=c(2:8), cex=0.8, bg = "transparent")

a <- 0
col=2
datenByH1 <- summaryBy(DDDp ~ Zeit, data = subset(DDDByABIOUndFunc,FUNC_Code=="2"), FUN = function(x) { c(H = log(sum(x^a))/(1-a)) } )
plot(exp(datenByH1$DDDp.H)~datenByH1$Zeit, type="l", col=col, ylim=c(1,12), ylab=expression(D[a]), xlab="Time [Calendar Years]")
title(substitute(paste("b) Diversities ", D[a],"=",e^R[a]," for unit 2")), adj=0)
# title(substitute(paste("bzgl. Antibiotikagruppen für Func=2")),line=1.5)
# title(substitute(paste("b)")),line=2,adj=0)
for(a in c(0.5,0.99,1.5,2,3,100)){
  col=col+1
  datenByH1 <- summaryBy(DDDp ~ Zeit, data = subset(DDDByABIOUndFunc,FUNC_Code=="2"), FUN = function(x) { c(H = log(sum(x^a))/(1-a)) } )
  lines(exp(datenByH1$DDDp.H)~datenByH1$Zeit, type="l", col=col, ylim=c(0.75,2.5))
}
legend("bottomright", legend=c("a=0","a=0.5","a=0.99","a=1.5","a=2","a=3","a=100"), lt=1, col=c(2:8), cex=0.8, bg = "transparent")

a <- 0
col=2
datenByH1 <- summaryBy(DDDp ~ Zeit, data = subset(DDDByABIOUndFunc,FUNC_Code=="11"), FUN = function(x) { c(H = log(sum(x^a))/(1-a)) } )
plot(exp(datenByH1$DDDp.H)~datenByH1$Zeit, type="l", col=col, ylim=c(1,12), ylab=expression(D[a]), xlab="Time [Calendar Years]")
title(substitute(paste("c) Diversities ", D[a],"=",e^R[a]," for unit 3")), adj=0)
# title(substitute(paste("bzgl. Antibiotikagruppen für Func=11")),line=1.5)
# title(substitute(paste("c)")),line=2,adj=0)
for(a in c(0.5,0.99,1.5,2,3,100)){
  col=col+1
  datenByH1 <- summaryBy(DDDp ~ Zeit, data = subset(DDDByABIOUndFunc,FUNC_Code=="11"), FUN = function(x) { c(H = log(sum(x^a))/(1-a)) } )
  lines(exp(datenByH1$DDDp.H)~datenByH1$Zeit, type="l", col=col, ylim=c(0.75,2.5))
}
legend("topright", legend=c("a=0","a=0.5","a=0.99","a=1.5","a=2","a=3","a=100"), lt=1, col=c(2:8), cex=0.8, bg = "transparent")

meta<-subset(DDDByABIOUndFunc,FUNC_Code=="1")
meta$ABIO_Gruppe<-factor(meta$ABIO_Gruppe)
datenByGS <- summaryBy(DDDp ~ Zeit, data = meta, FUN = function(x) { c(GS = 1- (sum(x^2))) } )
plot((datenByGS$DDDp.GS)~datenByGS$Zeit, type="l", col=2, ylim=c(0.3,0.9), ylab="GS", xlab="Time [Calendar Years]")
title(substitute(paste("d) Gini-Simpson Diversity GS per unit")), adj=0)
# title(substitute(paste("bzgl. Antibiotikagruppen pro Funktionseinheit")),line=1.5)
# title(substitute(paste("d)")),line=2,adj=0)

meta<-subset(DDDByABIOUndFunc,FUNC_Code=="2")
meta$ABIO_Gruppe<-factor(meta$ABIO_Gruppe)
datenByGS <- summaryBy(DDDp ~ Zeit, data = meta, FUN = function(x) { c(GS = 1- (sum(x^2))) } )
lines((datenByGS$DDDp.GS)~datenByGS$Zeit, type="l", col=3)

meta<-subset(DDDByABIOUndFunc,FUNC_Code=="11")
meta$ABIO_Gruppe<-factor(meta$ABIO_Gruppe)
datenByGS <- summaryBy(DDDp ~ Zeit, data = meta, FUN = function(x) { c(GS = 1- (sum(x^2))) } )
lines((datenByGS$DDDp.GS)~datenByGS$Zeit, type="l", col=4)
legend("right",legend=c("unit 1","unit 2","unit 3"),lty=1,col=2:4)

dev.off()
}


if(TRUE){
cairo_pdf("Fig10.pdf", width = 12, height = 4.5)
par(mfrow = c(1, 3), mar=c(5, 5, 4.2, 2) + 0.1)
######################################################################### 
meta<-subset(DDDByABIOUndFunc,FUNC_Code=="1")
meta$ABIO_Gruppe<-factor(meta$ABIO_Gruppe)
levels(meta$ABIO_Gruppe)
l<-length(levels(meta$ABIO_Gruppe))
datenByP <- summaryBy(DDDp ~ Zeit, data = meta, FUN = function(x) { c(P = 1 - l/(2*(l-1))*(sum(abs(1/l-x)))) } )
plot((datenByP$DDDp.P)~datenByP$Zeit, type="l", col=2, ylab="HI", xlab="Time [Calendar Years]", ylim=c(0.2,1))
title(substitute(paste("a) Heterogenity HI")), adj=0)
# title(substitute(paste("bzgl. Antibiotika-Gruppen")),line=1.5)
# title(substitute(paste("a)")),adj=0)
#
meta<-subset(DDDByABIOUndFunc,FUNC_Code=="2")
meta$ABIO_Gruppe<-factor(meta$ABIO_Gruppe)
levels(meta$ABIO_Gruppe)
l<-length(levels(meta$ABIO_Gruppe))
datenByP <- summaryBy(DDDp ~ Zeit, data = meta, FUN = function(x) { c(P = 1 - l/(2*(l-1))*(sum(abs(1/l-x)))) } )
lines((datenByP$DDDp.P)~datenByP$Zeit, type="l", col=3)
#
meta<-subset(DDDByABIOUndFunc,FUNC_Code=="11")
meta$ABIO_Gruppe<-factor(meta$ABIO_Gruppe)
levels(meta$ABIO_Gruppe)
l<-length(levels(meta$ABIO_Gruppe))
datenByP <- summaryBy(DDDp ~ Zeit, data = meta, FUN = function(x) { c(P = 1 - l/(2*(l-1))*(sum(abs(1/l-x)))) } )
lines((datenByP$DDDp.P)~datenByP$Zeit, type="l", col=4)
legend("topleft",legend=c("unit 1","unit 2","unit 3"),lty=1,col=2:4)

##########

meta<-subset(DDDByABIOUndFunc,FUNC_Code=="1")
meta$ABIO_Gruppe<-factor(meta$ABIO_Gruppe)
levels(meta$ABIO_Gruppe)
l<-dim(subset(meta, Zeit==2012))[1]
firstelement <- subset(meta, Zeit==2012)$DDDp
datenByP <- summaryBy(DDDp ~ Zeit, data = meta, FUN = function(x) { c(P = 1 - l/(2*(l-1))*(sum(abs(firstelement-x)))) } )
plot((datenByP$DDDp.P)~datenByP$Zeit, type="l", col=2, ylab="SI", xlab="Time [Calendar Years]", ylim=c(0.2,1))
title(substitute(paste("b) Similarity ",SI[0])), adj=0)
# title(substitute(paste("bzgl. erstem Zeitpunkt und")),line=2.3)
# title(substitute(paste("bzgl. Antibiotika-Gruppen")),line=1)
# title(substitute(paste("b)")),line=2.3,adj=0)
#
meta<-subset(DDDByABIOUndFunc,FUNC_Code=="2")
meta$ABIO_Gruppe<-factor(meta$ABIO_Gruppe)
levels(meta$ABIO_Gruppe)
l<-dim(subset(meta, Zeit==2012))[1]
firstelement <- subset(meta, Zeit==2012)$DDDp
datenByP <- summaryBy(DDDp ~ Zeit, data = meta, FUN = function(x) { c(P = 1 - l/(2*(l-1))*(sum(abs(firstelement-x)))) } )
lines((datenByP$DDDp.P)~datenByP$Zeit, type="l", col=3)
#
meta<-subset(DDDByABIOUndFunc,FUNC_Code=="11")
meta$ABIO_Gruppe<-factor(meta$ABIO_Gruppe)
levels(meta$ABIO_Gruppe)
l<-dim(subset(meta, Zeit==2012))[1]
firstelement <- subset(meta, Zeit==2012)$DDDp
datenByP <- summaryBy(DDDp ~ Zeit, data = meta, FUN = function(x) { c(P = 1 - l/(2*(l-1))*(sum(abs(firstelement-x)))) } )
lines((datenByP$DDDp.P)~datenByP$Zeit, type="l", col=4)
legend("bottomleft",legend=c("unit 1","unit 2","unit 3"),lty=1,col=2:4)

##############

DDDByWirk$DDDpDelta <- DDDByWirk$DDDp
DDDByWirk$DDDpDelta[1:49] <- 0
for(i in 50:1225){
  DDDByWirk$DDDpDelta[i] <- DDDByWirk$DDDp[i] - DDDByWirk$DDDp[i-49]
}

meta<-subset(DDDByABIOUndFunc,FUNC_Code=="1")
meta$ABIO_Gruppe<-factor(meta$ABIO_Gruppe)
levels(meta$ABIO_Gruppe)
l<-dim(subset(meta, Zeit==2012))[1]
dim(meta)
meta$DDDpDelta <- meta$DDDp
meta$DDDpDelta[1:l] <- 0
for(i in (l+1):275){
  meta$DDDpDelta[i] <- meta$DDDp[i] - meta$DDDp[i-l]
}
datenByP <- summaryBy(DDDpDelta ~ Zeit, data = meta, FUN = function(x) { c(P = 1 - l/(2*(l-1))*(sum(abs(x)))) } )
ss<-subset(datenByP,Zeit>2012)
plot(ss$DDDpDelta.P~ss$Zeit, type="l", col=2, ylab="SI", xlab="Time [Calendar Years]", ylim=c(0.2,1), xlim=c(2012,2018))
title(substitute(paste("c) Similarity ",SI[Delta])), adj=0)
# title(substitute(paste("bzgl. vorherigem Quartal und")),line=2.3)
# title(substitute(paste("bzgl. Antibiotika-Gruppen")),line=1)
# title(substitute(paste("b)")),line=2.3,adj=0)
#
meta<-subset(DDDByABIOUndFunc,FUNC_Code=="2")
meta$ABIO_Gruppe<-factor(meta$ABIO_Gruppe)
levels(meta$ABIO_Gruppe)
l<-dim(subset(meta, Zeit==2012))[1]
dim(meta)
meta$DDDpDelta <- meta$DDDp
meta$DDDpDelta[1:l] <- 0
for(i in (l+1):300){
  meta$DDDpDelta[i] <- meta$DDDp[i] - meta$DDDp[i-l]
}
datenByP <- summaryBy(DDDpDelta ~ Zeit, data = meta, FUN = function(x) { c(P = 1 - l/(2*(l-1))*(sum(abs(x)))) } )
ss<-subset(datenByP,Zeit>2012)
lines(ss$DDDpDelta.P~ss$Zeit, type="l", col=3)
#
meta<-subset(DDDByABIOUndFunc,FUNC_Code=="11")
meta$ABIO_Gruppe<-factor(meta$ABIO_Gruppe)
levels(meta$ABIO_Gruppe)
l<-dim(subset(meta, Zeit==2012))[1]
dim(meta)
meta$DDDpDelta <- meta$DDDp
meta$DDDpDelta[1:l] <- 0
for(i in (l+1):200){
  meta$DDDpDelta[i] <- meta$DDDp[i] - meta$DDDp[i-l]
}
datenByP <- summaryBy(DDDpDelta ~ Zeit, data = meta, FUN = function(x) { c(P = 1 - l/(2*(l-1))*(sum(abs(x)))) } )
ss<-subset(datenByP,Zeit>2012)
lines(ss$DDDpDelta.P~ss$Zeit, type="l", col=4)
legend("bottomleft",legend=c("unit 1","unit 2","unit 3"),lty=1,col=2:4)
dev.off()
}

#########################################################################################################################
#########     Erreger    ################################################################################################
#########################################################################################################################
###########################################################
# Erreger-Daten
###########################################################
head(erreger)
require(dplyr)
# Multiresistenzen pro Erreger aufsummieren:
erreger.sum<-summaryBy(Anzahl ~ Erreger+Zeit+Res+Func, data = erreger, FUN = function(x) { c(sum = sum(x,na.rm = TRUE)) } )
erreger.sum<-as.data.frame(erreger.sum) # Jetzt gibt es also nur noch resistent oder nicht
# Anteile bestimmen und hinzufügen
erreger.sum<-erreger.sum %>% group_by(Erreger, Zeit, Func) %>% mutate(p=Anzahl.sum/sum(Anzahl.sum)) %>% ungroup
erreger.sum<-as.data.frame(erreger.sum)
erreger.sum<-renameCol(erreger.sum,"Anzahl.sum","Anzahl")

# Die Häufigkeiten der Erreger plotten
cairo_pdf("Fig11.pdf", width = 12, height = 9)
ggplot(erreger.sum, aes(x=Zeit, y=Anzahl, fill=as.factor(Res))) + geom_bar(stat="identity") + facet_wrap(~Erreger) + scale_fill_manual(name = "Resistance", labels = c("no","yes"), values = c(3,2)) + ylab("Number of cases") + xlab("Calendar Year")
dev.off()

# Alle Erreger pro Resistenzgruppe aufsummieren
erreger.tot<-summaryBy(Anzahl ~ Zeit+Res+Func, data = erreger.sum, FUN = function(x) { c(sum = sum(x,na.rm = TRUE)) } )
erreger.tot<-as.data.frame(erreger.tot)
erreger.tot<-renameCol(erreger.tot,"Anzahl.sum","Anzahl")
# Anteile bestimmen und hinzufügen
erreger.tot<-erreger.tot %>% group_by(Zeit,Func) %>% mutate(p=Anzahl/sum(Anzahl))
erreger.tot<-as.data.frame(erreger.tot)

# Ratios der Erreger
erreger.sum.ratio <- erreger.sum %>% group_by(Erreger, Zeit, Func) %>% summarise(ratio = Anzahl[Res=="1"]/Anzahl[Res=="0"]) %>% ungroup
erreger.sum.ratio <- as.data.frame(erreger.sum.ratio)

erreger.tot.ratio <- erreger.sum %>% group_by(Zeit, Func) %>% summarise(ratio = sum(Anzahl[Res=="1"])/sum(Anzahl[Res=="0"])) %>% ungroup
erreger.tot.ratio<-as.data.frame(erreger.tot.ratio)

# Plot der Anteile der resistenten Erreger
cairo_pdf("Fig12.pdf", width = 8, height = 3)
ggplot(subset(erreger.sum,Res==1), aes(Zeit, p)) + geom_line(aes(color=Erreger), size=.8)  + theme_bw() + geom_point(aes(color=Erreger), size=2) + ylab("Resistant fraction of pathogen") + facet_grid(. ~ Func, labeller = labeller(Func = c("1"="Intensive care unit","2"="Normal care unit"))) + labs(color="Pathogen") + xlab("Year")
dev.off()

# Plot der Ratios der resistenten Erreger
ggplot(erreger.sum.ratio, aes(x=Zeit, y=ratio, color=Erreger)) + geom_line(size=1) + ylab("Ratio") + facet_grid(. ~ Func, labeller = labeller(Func = c("1"="Intensivstationen","2"="Normalstationen"))) + theme_bw()

# Summe der Erreger (Res=0 + Res=1)
df.s <- erreger.sum %>% group_by(Erreger, Zeit, Func) %>% summarise(Anzahl = sum(Anzahl)) %>% ungroup
df.s<-as.data.frame(df.s)

ggplot(erreger.sum, aes(x=Zeit, y=(Anzahl), color=Erreger)) + geom_line(aes(linetype=as.factor(Res)), size=0.5)  + theme_bw() + geom_point(aes(shape=as.factor(Res)), size=3) + geom_line(data=df.s, size=1)+ facet_grid(. ~ Func)

if(TRUE){
cairo_pdf("Fig13.pdf", width = 10, height = 3.5)
par(mfrow = c(1, 3), mar=c(5, 5, 4.2, 2) + 0.1)
######################################################################### 
meta<-subset(DDDByABIOUndFunc,FUNC_Code=="1")
meta$ABIO_Gruppe<-factor(meta$ABIO_Gruppe)
l<-length(levels(meta$ABIO_Gruppe))
datenByP <- summaryBy(DDDp ~ Zeit, data = meta, FUN = function(x) { c(P = 1 - l/(2*(l-1))*(sum(abs(1/l-x)))) } )

func1<-datenByP
func1$resistenz.r<-NA
func1$resistenz.p<-NA
for(i in 0:5)
{
  for(j in 1:4){
    if(j==4)func1$resistenz.r[i*4+j]<-subset(erreger.tot.ratio,Func=="1")$ratio[i+1]
    if(j==4)func1$resistenz.p[i*4+j]<-subset(erreger.tot,Res=="1" & Func=="1")$p[i+1]
  }
}
func1<-renameCol(func1,"DDDp.P","HI")
ss<-subset(erreger.sum,  Res==1 & Func==1)
erreger.sum.sum<-ss %>% group_by(Zeit) %>% mutate(p1=Anzahl/sum(Anzahl)) %>% ungroup
erreger.sum.sum<-as.data.frame(erreger.sum.sum)
meta<-erreger.sum.sum
meta$Erreger<-factor(meta$Erreger)
l<-length(levels(meta$Erreger))
datenByErreger <- summaryBy(p1 ~ Zeit, data = meta, FUN = function(x) { c(HI = 1 - l/(2*(l-1))*(sum(abs(1/l-x)))) } )
func1$HIpathogen<-NA
for(i in 0:5)
{
  for(j in 1:4){
    if(j==4)func1$HIpathogen[i*4+j]<-datenByErreger$p1.HI[i+1]
  }
}
plot(datenByP$Zeit,datenByP$DDDp.P,type="l",ylim=c(0.5,1),col=2,xlab="Time [Calendar Years]",ylab=expression(HI))
lines(datenByErreger$Zeit+0.75,datenByErreger$p1.HI,type="l",lty=2,col=2)
#
meta<-subset(DDDByABIOUndFunc,FUNC_Code=="2")
meta$ABIO_Gruppe<-factor(meta$ABIO_Gruppe)
levels(meta$ABIO_Gruppe)
l<-length(levels(meta$ABIO_Gruppe))
datenByP <- summaryBy(DDDp ~ Zeit, data = meta, FUN = function(x) { c(P = 1 - l/(2*(l-1))*(sum(abs(1/l-x)))) } )
func2<-datenByP
func2$resistenz.r<-NA
func2$resistenz.p<-NA
for(i in 0:5)
{
  for(j in 1:4){
    if(j==4)func2$resistenz.r[i*4+j]<-subset(erreger.tot.ratio,Func=="2")$ratio[i+1]
    if(j==4)func2$resistenz.p[i*4+j]<-subset(erreger.tot,Res=="1" & Func=="2")$p[i+1]
  }
}
func2<-renameCol(func2,"DDDp.P","HI")
ss<-subset(erreger.sum,  Res==1 & Func==2)
erreger.sum.sum<-ss %>% group_by(Zeit) %>% mutate(p1=Anzahl/sum(Anzahl)) %>% ungroup
erreger.sum.sum<-as.data.frame(erreger.sum.sum)
meta<-erreger.sum.sum
meta$Erreger<-factor(meta$Erreger)
l<-length(levels(meta$Erreger))
datenByErreger <- summaryBy(p1 ~ Zeit, data = meta, FUN = function(x) { c(HI = 1 - l/(2*(l-1))*(sum(abs(1/l-x)))) } )
func2$HIpathogen<-NA
for(i in 0:5)
{
  for(j in 1:4){
    if(j==4)func2$HIpathogen[i*4+j]<-datenByErreger$p1.HI[i+1]
  }
}
lines(datenByP$Zeit,datenByP$DDDp.P,type="l",ylim=c(0,1),col=3,lty=1)
lines(datenByErreger$Zeit+0.75,datenByErreger$p1.HI,type="l",col=3,lty=2)
legend("topleft",c("unit 1, antibiotics","unit 1, pathogens","unit 2, antibiotics","unit 2, pathogens"), col=c(2,2,3,3), lty=c(1,2,1,2), bg="transparent", cex=0.8)
title(expression(paste("Heterogenity HI")))

##########

meta<-subset(DDDByABIOUndFunc,FUNC_Code=="1")
meta$ABIO_Gruppe<-factor(meta$ABIO_Gruppe)
levels(meta$ABIO_Gruppe)
l<-dim(subset(meta, Zeit==2012))[1]
firstelement <- subset(meta, Zeit==2012)$DDDp
datenByP <- summaryBy(DDDp ~ Zeit, data = meta, FUN = function(x) { c(P = 1 - l/(2*(l-1))*(sum(abs(firstelement-x)))) } )
func1$SI0<-datenByP$DDDp.P
ss<-subset(erreger.sum,  Res==1 & Func==1)
erreger.sum.sum<-ss %>% group_by(Zeit) %>% mutate(p1=Anzahl/sum(Anzahl)) %>% ungroup
erreger.sum.sum<-as.data.frame(erreger.sum.sum)
meta<-erreger.sum.sum
meta$Erreger<-factor(meta$Erreger)
l<-length(levels(meta$Erreger))
firstelement <- subset(meta, Zeit==2012)$p1
datenByErreger <- summaryBy(p1 ~ Zeit, data = meta, FUN = function(x) { c(SI0 = 1 - l/(2*(l-1))*(sum(abs(firstelement-x)))) } )
func1$SI0pathogen<-NA
for(i in 0:5)
{
  for(j in 1:4){
    if(j==4)func1$SI0pathogen[i*4+j]<-datenByErreger$p1.SI0[i+1]
  }
}
plot(datenByP$Zeit,datenByP$DDDp.P,type="l",col=2,lty=1,xlab="Time [Calendar Years]",ylab=expression(SI[0]), ylim=c(0.5,1))
lines(datenByErreger$Zeit+0.75,datenByErreger$p1.SI0,type="l",col=2,lty=2)
#
meta<-subset(DDDByABIOUndFunc,FUNC_Code=="2")
meta$ABIO_Gruppe<-factor(meta$ABIO_Gruppe)
levels(meta$ABIO_Gruppe)
l<-dim(subset(meta, Zeit==2012))[1]
firstelement <- subset(meta, Zeit==2012)$DDDp
datenByP <- summaryBy(DDDp ~ Zeit, data = meta, FUN = function(x) { c(P = 1 - l/(2*(l-1))*(sum(abs(firstelement-x)))) } )
func2$SI0<-datenByP$DDDp.P
ss<-subset(erreger.sum,  Res==1 & Func==2)
erreger.sum.sum<-ss %>% group_by(Zeit) %>% mutate(p1=Anzahl/sum(Anzahl)) %>% ungroup
erreger.sum.sum<-as.data.frame(erreger.sum.sum)
meta<-erreger.sum.sum
meta$Erreger<-factor(meta$Erreger)
l<-length(levels(meta$Erreger))
firstelement <- subset(meta, Zeit==2012)$p1
datenByErreger <- summaryBy(p1 ~ Zeit, data = meta, FUN = function(x) { c(SI0 = 1 - l/(2*(l-1))*(sum(abs(firstelement-x)))) } )
func2$SI0pathogen<-NA
for(i in 0:5)
{
  for(j in 1:4){
    if(j==4)func2$SI0pathogen[i*4+j]<-datenByErreger$p1.SI0[i+1]
  }
}
lines(datenByP$Zeit,datenByP$DDDp.P,type="l",ylim=c(0,1),col=3,lty=1)
lines(datenByErreger$Zeit+0.75,datenByErreger$p1.SI0,type="l",col=3,lty=2)
legend("topright",c("unit 1, antibiotics","unit 1, pathogens","unit 2, antibiotics","unit 2, pathogens"), col=c(2,2,3,3), lty=c(1,2,1,2), bg="transparent", cex=0.8)
title(expression(paste("Similarity ",SI[0])))

##############

meta<-subset(DDDByABIOUndFunc,FUNC_Code=="1")
meta$ABIO_Gruppe<-factor(meta$ABIO_Gruppe)
levels(meta$ABIO_Gruppe)
l<-dim(subset(meta, Zeit==2012))[1]
meta$DDDpDelta <- meta$DDDp
meta$DDDpDelta[1:l] <- 0
dim(meta)
for(i in (l+1):275){
  meta$DDDpDelta[i] <- meta$DDDp[i] - meta$DDDp[i-l]
}
datenByP <- summaryBy(DDDpDelta ~ Zeit, data = meta, FUN = function(x) { c(P = 1 - l/(2*(l-1))*(sum(abs(x)))) } )
func1$SIDelta<-datenByP$DDDpDelta.P
func1$SIDelta[1]<-NA

ss<-subset(erreger.sum,  Res==1 & Func==1)
erreger.sum.sum<-ss %>% group_by(Zeit) %>% mutate(p1=Anzahl/sum(Anzahl)) %>% ungroup
erreger.sum.sum<-as.data.frame(erreger.sum.sum)
meta<-erreger.sum.sum
meta$Erreger<-factor(meta$Erreger)
meta<-meta[with(meta, order(Zeit)), ]
l<-dim(subset(meta, Zeit==2012))[1]
dim(meta)
meta$p1Delta <- meta$p1
meta$p1Delta[1:l] <- 0
for(i in (l+1):54){
  meta$p1Delta[i] <- meta$p1[i] - meta$p1[i-l]
}
datenByErreger <- summaryBy(p1Delta ~ Zeit, data = meta, FUN = function(x) { c(SIDelta = 1 - l/(2*(l-1))*(sum(abs(x)))) } )
func1$SIDeltapathogen<-NA
for(i in 0:5)
{
  for(j in 1:4){
    if(j==4)func1$SIDeltapathogen[i*4+j]<-datenByErreger$p1Delta.SIDelta[i+1]
  }
}
plot(datenByP$Zeit[datenByP$Zeit>2012], datenByP$DDDpDelta.P[datenByP$Zeit>2012], type="l", col=2,lty=1,ylim=c(0.5,1), xlab="Time [Calendar Years]", ylab=expression(SI[Delta]))
lines(datenByErreger$Zeit[datenByErreger$Zeit>2012]+0.75,datenByErreger$p1Delta.SIDelta[datenByErreger$Zeit>2012],type="l",col=2,lty=2)
#
meta<-subset(DDDByABIOUndFunc,FUNC_Code=="2")
meta$ABIO_Gruppe<-factor(meta$ABIO_Gruppe)
levels(meta$ABIO_Gruppe)
l<-dim(subset(meta, Zeit==2012))[1]
dim(meta)
meta$DDDpDelta <- meta$DDDp
meta$DDDpDelta[1:l] <- 0
for(i in (l+1):300){
  meta$DDDpDelta[i] <- meta$DDDp[i] - meta$DDDp[i-l]
}
datenByP <- summaryBy(DDDpDelta ~ Zeit, data = meta, FUN = function(x) { c(P = 1 - l/(2*(l-1))*(sum(abs(x)))) } )
func2$SIDelta<-datenByP$DDDpDelta.P
func2$SIDelta[1]<-NA

ss<-subset(erreger.sum,  Res==1 & Func==2)
erreger.sum.sum<-ss %>% group_by(Zeit) %>% mutate(p1=Anzahl/sum(Anzahl)) %>% ungroup
erreger.sum.sum<-as.data.frame(erreger.sum.sum)
meta<-erreger.sum.sum
meta$Erreger<-factor(meta$Erreger)
meta<-meta[with(meta, order(Zeit)), ]
l<-dim(subset(meta, Zeit==2012))[1]
dim(meta)
meta$p1Delta <- meta$p1
meta$p1Delta[1:l] <- 0
for(i in (l+1):54){
  meta$p1Delta[i] <- meta$p1[i] - meta$p1[i-l]
}
datenByErreger <- summaryBy(p1Delta ~ Zeit, data = meta, FUN = function(x) { c(SIDelta = 1 - l/(2*(l-1))*(sum(abs(x)))) } )
func2$SIDeltapathogen<-NA
for(i in 0:5)
{
  for(j in 1:4){
    if(j==4)func2$SIDeltapathogen[i*4+j]<-datenByErreger$p1Delta.SIDelta[i+1]
  }
}
lines(datenByP$Zeit[datenByP$Zeit>2012],datenByP$DDDpDelta.P[datenByP$Zeit>2012],type="l",ylim=c(0,1),col=3,lty=1)
lines(datenByErreger$Zeit[datenByErreger$Zeit>2012]+0.75,datenByErreger$p1Delta.SIDelta[datenByErreger$Zeit>2012],type="l",col=3,lty=2)
legend("bottomright",c("unit 1, antibiotics","unit 1, pathogens","unit 2, antibiotics","unit 2, pathogens"), col=c(2,2,3,3), lty=c(1,2,1,2), bg="transparent", cex=0.8)
title(expression(paste("Similarity ",SI[Delta])))
dev.off()
}
func1$SIDeltapathogen[4]=NA
func2$SIDeltapathogen[4]=NA
# Plot von HI, SI_0, SI_Delta der Antibiotika, sowie Ratio und Anteil der Gesamtresistenz
plot(func1$Zeit,func1$HI,type="l",ylim=c(0,1))
lines(func1$Zeit,func1$SI0,type="l",col=2)
lines(func1$Zeit,func1$SIDelta,type="l",col=3)
lines(func1$Zeit[!is.na(func1$HIpathogen)],func1$HIpathogen[!is.na(func1$HIpathogen)],type="l",col=1)
lines(func1$Zeit[!is.na(func1$SI0pathogen)],func1$SI0pathogen[!is.na(func1$SI0pathogen)],type="l",col=2)
lines(func1$Zeit[!is.na(func1$SIDeltapathogen)],func1$SIDeltapathogen[!is.na(func1$SIDeltapathogen)],type="l",col=3)

lines(func1$Zeit,func1$resistenz.r,type="p",col=4, pch=19)
lines(func1$Zeit,func1$resistenz.p,type="p",col=5, pch=19)

summary(lm(resistenz.r~Zeit,data=func1))
summary(lm(resistenz.p~Zeit,data=func1))
summary(lm(HI~Zeit,data=func1))
confint(lm(HI~Zeit,data=func1))
summary(lm(HI~Zeit,data=func2))
confint(lm(HI~Zeit,data=func2))
summary(lm(HIpathogen~Zeit,data=func1))
confint(lm(HIpathogen~Zeit,data=func1))
summary(lm(HIpathogen~Zeit,data=func2))
confint(lm(HIpathogen~Zeit,data=func2))

summary(lm(SI0~Zeit,data=func1))
confint(lm(SI0~Zeit,data=func1))
summary(lm(SI0pathogen~Zeit,data=func1))
confint(lm(SI0pathogen~Zeit,data=func1))
summary(lm(SI0~Zeit,data=func2))
confint(lm(SI0~Zeit,data=func2))
summary(lm(SI0pathogen~Zeit,data=func2))
confint(lm(SI0pathogen~Zeit,data=func2))

summary(lm(SIDelta~Zeit,data=func1))
confint(lm(SIDelta~Zeit,data=func1))
summary(lm(SIDeltapathogen~Zeit,data=func1))
confint(lm(SIDeltapathogen~Zeit,data=func1))
summary(lm(SIDelta~Zeit,data=func2))
confint(lm(SIDelta~Zeit,data=func2))
summary(lm(SIDeltapathogen~Zeit,data=func2))
confint(lm(SIDeltapathogen~Zeit,data=func2))

cor.test(func1$HI,func1$resistenz.r,use="complete.obs")
cor.test(func1$SI0,func1$resistenz.r,use="complete.obs")
cor.test(func1$SIDelta,func1$resistenz.r,use="complete.obs")

# Plot von HI, SI_0, SI_Delta der Antibiotika, sowie Ratio und Anteil der Gesamtresistenz
plot(func2$Zeit,func2$HI,type="l",ylim=c(0,1))
lines(func2$Zeit,func2$SI0,type="l",col=2)
lines(func2$Zeit,func2$SIDelta,type="l",col=3)
lines(func2$Zeit,func2$resistenz.r,type="p",col=4, pch=19)
lines(func2$Zeit,func2$resistenz.p,type="p",col=5, pch=19)
summary(lm(resistenz.r~Zeit,data=func1))
summary(lm(resistenz.p~Zeit,data=func2))
confint(lm(resistenz.p~Zeit,data=func2))
summary(lm(SI0~Zeit,data=func2))
summary(lm(SIDelta~Zeit,data=func2))
summary(lm(HI~Zeit,data=func2))
cor.test(func1$HI,func1$resistenz.r,use="complete.obs")
cor.test(func1$SI0,func1$resistenz.r,use="complete.obs")
cor.test(func1$SIDelta,func1$resistenz.r,use="complete.obs")
```
